# Supplementary material for: Focusing of Particles in a Microchannel with Laser Engraved Groove Arrays
Source: Biosensors (Basel). 2021 Aug 4;11(8):263. doi: 10.3390/bios11080263 (PMC8392838; doi:10.3390/bios11080263)
Supplement: Supplementary file 1 [file biosensors-11-00263-s001.zip]

Archive with 6 entries (5 files):
- biosensors-1309326 Video/
- biosensors-1309326 Video/Video S1.mp4
- biosensors-1309326 Video/Video S2.mp4
- biosensors-1309326 Video/Video S3.mp4
- biosensors-1309326 Video/Video S4.mp4
- biosensors-1309326-supplementary.pdf
